# Supplementary material for: Bortezomib Reduces the Tumorigenicity of Multiple Myeloma via Downregulation of Upregulated Targets in Clonogenic Side Population Cells
Source: PLoS One. 2013 Mar 4;8(3):e56954. doi: 10.1371/journal.pone.0056954 (PMC3587640; doi:10.1371/journal.pone.0056954)
Supplement: Table S1 — Genes of SP showing higher (Table S1A) or lower (Table S1B) expression than MP. Genes SP/MP>2.0, Genes SP/MP<0.5 are listed respectively. (XLS) [file pone.0056954.s006.xls]

## Sheet: Table S2
Table S1A. Genes of SP showing higher expression than MP.
Gene Symbol	name	Entrez Gene ID	GenBank Accession	Net intensity	Net intensity	SP/MP 8226	Net intensity	Net intensity	SP/MP AMO1
Genes SP/MP>2.0				8226 SP	8226 MP		AMO1 SP	AMO1 MP
LDLR	low density lipoprotein receptor [Homo sapiens]	3949	NM_000527	1700.48	429.716	3.95721	2228.38	421.602	5.2855
EBLN2	endogenous Bornavirus-like nucleoprotein 2 [Homo sapiens]	55096	NM_018029	249.428	65.0422	3.83487	176.831	64.0226	2.762
SHCBP1	SHC SH2-domain binding protein 1 [Homo sapiens]	79801	NM_024745	668.266	186.164	3.58966	185.876	85.5656	2.17232
UBE2D3	ubiquitin-conjugating enzyme E2D 3 [Homo sapiens]	7323	BF679700	375.145	105.423	3.55846	284.737	86.3794	3.29635
UBE3C	ubiquitin protein ligase E3C [Homo sapiens]	9690	AA931284	431.827	122.626	3.52149	200.724	55.7402	3.60106
UBE2D3	ubiquitin-conjugating enzyme E2D 3 [Homo sapiens]	7323	AA255716	340.591	98.852	3.44546	261.072	106.999	2.43995
CDC25C	cell division cycle 25 homolog C (S. pombe) [Homo sapiens]	995	BX372759, NM_001790, NM_022809	159.76	51.5979	3.09624	166.757	52.6897	3.16489
TIPARP	TCDD-inducible poly(ADP-ribose) polymerase [Homo sapiens]	25976	NM_015508	168.481	56.0322	3.00686	292.049	82.8561	3.52477
KIF2C	kinesin family member 2C [Homo sapiens]	11004	NM_006845	819.145	278.652	2.93967	646.608	169.708	3.81011
ARHGAP4	Rho GTPase activating protein 4 [Homo sapiens]	393	BF512463	145.559	49.7081	2.92827	161.836	76.3379	2.11999
AKIRIN2	akirin 2 [Homo sapiens]	55122	NM_018064	285.057	99.4785	2.86552	420.363	180.677	2.3266
GTSE1	G-2 and S-phase expressed 1 [Homo sapiens]	51512	BC069212, NM_016426	245.749	86.5603	2.83905	203.092	73.7129	2.75518
PSMA5	proteasome (prosome, macropain) subunit, alpha type, 5 [Homo sapiens]	5686	AI694012	161.665	59.3011	2.72617	173.103	52.3158	3.30881
SKA1	spindle and kinetochore associated complex subunit 1	220134	NM_145060	196.109	73.8992	2.65373	174.426	74.9467	2.32734
NCAPG	non-SMC condensin I complex, subunit G [Homo sapiens]	64151	AF331796	334.104	128.844	2.5931	546.654	245.33	2.22824
NEK2	NIMA (never in mitosis gene a)-related kinase 2 [Homo sapiens]	4751	NM_002497	212.753	83.4865	2.54835	225.412	81.0433	2.78137
HMMR	hyaluronan-mediated motility receptor (RHAMM) [Homo sapiens]	3161	NM_012484, NM_012485	444.433	178.711	2.48688	412.887	181.409	2.276
PCF11	cleavage and polyadenylation factor subunit, homolog (S. cerevisiae) [Homo sapiens]	51585	NM_015885	602.593	242.335	2.48661	658.973	202.773	3.24981
TPX2	TPX2, microtubule-associated, homolog (Xenopus laevis) [Homo sapiens]	22974	NM_012112	174.223	70.5845	2.46829	216.287	95.2024	2.27186
CCNB1	cyclin B1 [Homo sapiens]	891	NM_031966	455.189	184.867	2.46225	623.882	181.72	3.43321
CDC20	cell division cycle 20 homolog (S. cerevisiae) [Homo sapiens]	991	BM914120, NM_001255	333.338	136.283	2.44592	485.054	181.381	2.67422
BIRC5/survivin	baculoviral IAP repeat containing 5 [Homo sapiens]	332	NM_001012270, NM_001012271, NM_001168	630.381	258.905	2.43479	507.23	242.053	2.09553
ARF4	ADP-ribosylation factor 4 [Homo sapiens]	378	AI279946	471.091	194.563	2.42128	258.173	98.964	2.60876
KIF15	kinesin family member 15 [Homo sapiens]	56992	NM_020242	186.916	77.2442	2.41981	225.176	86.9874	2.58861
TOP2A	topoisomerase (DNA) II alpha 170kDa [Homo sapiens]	7153	NM_001067	202.8	85.0781	2.38369	418.735	107.753	3.88606
ASPM	Homo sapiens asp (abnormal spindle) homolog, microcephaly associated (Drosophila) (ASPM)	259266	NM_018136	361.182	153.355	2.3552	298.851	87.436	3.41794
CBFB	core-binding factor, beta subunit	865	AA358402	330.887	142.824	2.31674	145.331	66.6127	2.18174
MED26	mediator complex subunit 26 [Homo sapiens]	9441	AK128435	382.173	165.374	2.31097	409.825	120.602	3.39817
NDC80	NDC80 homolog, kinetochore complex component (S. cerevisiae) [Homo sapiens]	10403	NM_006101	142.71	63.576	2.24472	172.097	49.7741	3.45756
EPC1	enhancer of polycomb homolog 1 (Drosophila) [Homo sapiens]	80314	BC036529	189.035	85.6384	2.20736	784.765	86.5182	9.07051
RACGAP1	Rac GTPase activating protein 1 [Homo sapiens]	29127	BU634151, NM_013277	265.632	123.684	2.14768	504.643	186.319	2.7085
AURKB	aurora kinase B [Homo sapiens]	9212	NM_004217	314.038	146.865	2.13828	868.557	191.498	4.53559
CLK1	CDC-like kinase 1 [Homo sapiens]	1195	NM_001024646, NM_004071	769.203	360.413	2.13423	1237.22	234.732	5.27077
NUSAP1	nucleolar and spindle associated protein 1 [Homo sapiens]	51203	NM_016359, NM_018454	266.98	126.665	2.10776	294.269	101.114	2.91027
DNAJB9	DnaJ (Hsp40) homolog, subfamily B, member 9 [Homo sapiens]	4189	NM_012328	946.361	451.095	2.09792	1026.55	310.709	3.30389
GLS	glutaminase [Homo sapiens]	2744	BF512326	121.062	57.8109	2.09411	142.164	60.4935	2.35008
KIF11	kinesin family member 11 [Homo sapiens]	3832	NM_004523	348.96	168.89	2.06619	379.469	144.844	2.61984
EZH2	enhancer of zeste homolog 2 (Drosophila) [Homo sapiens]	2146	AK023816	361.438	175.183	2.0632	294.06	138.558	2.12229
NFKBIA	nuclear factor of kappa light polypeptide gene enhancer in B-cells inhibitor, alpha [Homo sapiens]	4792	NM_020529	458.563	224.053	2.04667	635.393	151.966	4.18115
CDK1/Cdc2	cyclin-dependent kinase 1	983	NM_001786, NM_033379	709.157	349.722	2.02777	1289.4	447.532	2.88113
CASC5	cancer susceptibility candidate 5 [Homo sapiens]	57082	AA662240	282.419	139.61	2.02291	307.138	90.9644	3.37646
CENPE	centromere protein E, 312kDa [Homo sapiens]	1062	NM_001813	163.143	81.1232	2.01104	476.476	184.367	2.58439
Table S1B. Genes of SP showing lower expression than MP.
Gene Symbol	name	Entrez Gene ID	GenBank Accession	Net intensity	Net intensity	SP/MP 8226	Net intensity	Net intensity	SP/MP AMO1
Genes SP/MP<0.5				8226 SP	8226 MP		AMO1 SP	AMO1 MP
AVEN	apoptosis, caspase activation inhibitor	57099	AA778177	87.2296	187.374	0.465538	53.2749	125.443	0.424693
CDC42EP3	CDC42 effector protein (Rho GTPase binding) 3 [Homo sapiens]	10602	AI743419	30.6619	132.985	0.230566	100.581	407.15	0.247036
